# Supplementary material for: Enhancing the discriminatory power of polygenic scores for ADHD and autism in clinical and non-clinical samples
Source: J Neurodev Disord. 2025 Jun 9;17:32. doi: 10.1186/s11689-025-09620-w (PMC12150501; doi:10.1186/s11689-025-09620-w)
Supplement: Supplementary file 1 — Supplementary Material 1. [file 11689_2025_9620_MOESM1_ESM.xlsx]

## Sheet: TableS1 GWAS Inputs
Table S1. GWAS Summary Statistics and LDSC results
Trait	Study	Authors	Sample Size	Cases	Controls	sample prev	population prev	h2(SE)-observed	h2(SE)-liability	mean Chi-square	Lambda	LDSC Intercept(SE)
ADHD	https://pubmed.ncbi.nlm.nih.gov/30478444/	Demontis et al., 2019	53293	19099	34194	0.3584	0.022	0.2367 (0.0153)	0.173 (0.0113)	1.2976	1.2531	1.0331 (0.01)
SCZ	https://pubmed.ncbi.nlm.nih.gov/35396580/	Trubetskoy et al., 2022	161405	67390	94015	0.4175	0.0028	0.3176 (0.0118)	0.2005 (0.0074)	2.2098	1.8445	1.1085 (0.0156)
ANX	https://www.ncbi.nlm.nih.gov/pmc/articles/PMC4940340/	Otowa et al., 2016	17310	5540	11770	0.32	0.036	0.0797 (0.0278)	0.0679 (0.0254)	1.0295	1.0345	1.0005 (0.0067)
	https://pubmed.ncbi.nlm.nih.gov/31748690/	Purves et al., 2020	83566	25453	58113	0.3046	0.036	0.1058 (0.0069)	0.0951 (0.0064)	1.1624	1.1459	0.989 (0.0069)
	GSEM		30258.35 (effective)					0.2933 (0.0195)	0.2873 (0.0199)	1.1776	1.1619	0.9961 (0.0083)
AUT	https://pubmed.ncbi.nlm.nih.gov/30804558/	Grove et al., 2019	46351	18382	27969	0.3966	0.0076	0.1952 (0.017)	0.1053 (0.0091)	1.2006	1.1715	1.0079 (0.0097)
BIP	https://pubmed.ncbi.nlm.nih.gov/31043756/	Stahl et al., 2019	51710	20352	31358	0.3936	0.007	0.3487 (0.0171)	0.1855 (0.0093)	1.3891	1.3272	1.0206 (0.0102)
MDD	https://pubmed.ncbi.nlm.nih.gov/30718901/	Howard et al., 2019	500199	170756	329443	0.3414	0.044	0.0605 (0.0023)	0.0553 (0.0022)	1.6019	1.453	1.0006 (0.0092)
PTSD	https://jamanetwork.com/journals/jamapsychiatry/fullarticle/2733149	Meier et al., 2019	29056	9831	19225	0.3383	0.04	0.2066 (0.0204)	0.1814 (0.0178)	1.1476	1.1333	1.0156 (0.0084)
	https://www.ncbi.nlm.nih.gov/pmc/articles/PMC5696105/	Duncan et al., 2017	9537	2424	7113	0.2542	0.04	0.0993 (0.0458)	0.1051 (0.0468)	1.0127	1.0135	0.9943 (0.0063)
	GSEM		22409.41 (effective)					0.2665 (0.0242)	0.2639 (0.0256)	1.1269	1.1144	1.0037 (0.0077)
TS	https://pubmed.ncbi.nlm.nih.gov/30818990/	Yu et al., 2019	14307	4819	9488	0.3368	0.0052	0.3602 (0.0433)	0.1939 (0.0224)	1.1182	1.1113	1.0143 (0.0078)
OCD	https://pubmed.ncbi.nlm.nih.gov/28761083/	IOCDF-GC and OCGAS, 2018	9725	2688	7037	0.2764	0.012	0.3244 (0.0509)	0.2314 (0.0359)	1.0572	1.0527	0.9932 (0.0067)
AN	https://pubmed.ncbi.nlm.nih.gov/31308545/	Watson et al., 2019	72517	16992	55525	0.2343	0.0014	0.1796 (0.0119)	0.0925 (0.0061)	1.2827	1.2398	1.0201 (0.0097)

## Sheet: TableS2 PNC Descriptives
Table S2. Descriptive statistics for individuals in PNC
Characteristics/disorder	All (N=4789)		Female (N=2363)		Male (N=2413)
	mean/prevalence	sd/cases	mean/prevalence	sd/cases	mean/prevalence	sd/cases
Age	13.765	3.635	14.098	3.593	13.44	3.652
ADHD	2.381	2.945	1.917	2.701	2.84	3.101
Oppositional Defiant Disorder	1.036	1.488	0.944	1.413	1.128	1.552
Conduct Disorder	0.27	0.809	0.219	0.686	0.321	0.912
Panic Disorder	0.164	0.466	0.197	0.505	0.132	0.422
Agoraphobia	0.219	0.706	0.254	0.752	0.184	0.656
Specific Phobia	1.348	1.41	1.505	1.441	1.196	1.363
Social Anxiety Disorder	0.793	1.191	0.861	1.227	0.728	1.153
Separation Anxiety Disorder	0.873	1.293	0.977	1.36	0.775	1.216
Generalized Anxiety Disorder	2.218	2.918	2.537	3.072	1.914	2.729
Major Depressive Disorder	1.475	2.808	1.706	3.055	1.253	2.528
Anorexia	0.166	0.558	0.218	0.666	0.116	0.424
Mania	0.702	1.661	0.659	1.601	0.748	1.721
Obsessive Compulsive Disorder	0.659	1.674	0.726	1.769	0.594	1.575
Psychosis	0.114	0.409	0.094	0.379	0.133	0.436
Autism Spectrum Disorder	0.0364	123	0.0197	33	0.05297	90

## Sheet: TableS3 SPARK Proband Descript
Table S3. Descriptive statistics for individuals in SPARK Proband subsample
Characteristics/disorder	All (N=3248)		Male (N=2615)		Female (N=633)
	Prevalence/mean	Cases/sd	Prevalence/mean	Cases/sd	Prevalence/mean	Cases/sd
Age	8.273	4.048	8.322	4.039	8.071	4.079
ADHD	0.373768	1214	0.383174	1002	0.334913	212
Anxiety	0.21798	708	0.21109	552	0.246445	156
Major Depressive Disorder	0.0609606	198	0.0585086	153	0.07109	45
Conduct Disorder	0.0163177	53	0.0175908	46	0.0110585	7
Oppositional Defiant Disorder	0.0735837	239	0.0741874	194	0.07109	45
Bipolar Disorder	0.015702	51	0.0137667	36	0.0236967	15
Schizophrenia	0.00431034	14	0.00497132	13	0.00157978	1
Obsessive Compulsive Disorder	0.0803571	261	0.0760994	199	0.0979463	62
Tic disorder	0.0295567	96	0.0340344	89	0.0110585	7
Learning disability	0.186268	605	0.178967	468	0.21643	137
Intellectual disability	0.179803	584	0.167113	437	0.232227	147
*all proband here are <18 yrs old

## Sheet: TableS4 SPARK Control Descript
Table S4. Descriptive statistics for individuals in SPARK Control subsample
Characteristics/disorder	All (N=1797)		Male (N=881)		Female (N=916)
	Prevalence/mean	Cases/sd	Prevalence/mean	Cases/sd	Prevalence/mean	Cases/sd
Age	8.097	4.501	8.201	4.495	7.998	4.507
ADHD	0.122426	220	0.101022	89	0.143013	131
Anxiety	0.0584307	105	0.0760499	67	0.0414847	38
Major Depressive Disorder	0.0205899	37	0.0283768	25	0.0131004	12
Conduct Disorder	0.00166945	3	0	0	0.00327511	3
Oppositional Defiant Disorder	0.00779076	14	0.00681044	6	0.00873362	8
Bipolar Disorder	0.00389538	7	0.00681044	6	0.0010917	1
Schizophrenia	0.000556483	1	0.00113507	1	0	0
Obsessive Compulsive Disorder	0.017251	31	0.0215664	19	0.0131004	12
Tic disorder	0.00890373	16	0.0045403	4	0.0131004	12
Learning disability	0.0233723	42	0.0215664	19	0.0251092	23
Intellectual disability	0.00723428	13	0.00794552	7	0.00655022	6
*all controls are young (<18 years old)

## Sheet: TableS5 EFA 2-factor
Table S5. EFA 2-factor results
	Factor1	Factor2
ADHD	-0.113367	0.778392
SCZ	0.331325	0.0634818
ANX_gsem	0.965036	-0.0277832
AUT	0.262876	0.165148
BIP	0.367566	-0.0187803
MDD	0.728393	0.346435
PTSD_gsem	0.0648122	0.959896
TS	0.366373	-0.159431
OCD	0.32755	-0.00350467
AN	0.14073	0.235521
	Factor1	Factor2
SS loadings	2.054	1.761
Proportion Var	0.205	0.176
Cumulative Var	0.205	0.381
Factor Correlations:
	Factor1	Factor2
Factor1	1	0.558
Factor2	0.558	1
*significant loadings are bolded

## Sheet: TableS6 EFA 3-factor
Table S6. EFA 3-factor results
	Factor1	Factor2	Factor3
ADHD	-0.108882	0.0787449	1.03159
SCZ	-0.155562	0.981467	0.0648325
ANX_gsem	0.895095	-0.0349785	0.00486042
AUT	0.158171	0.122046	0.277335
BIP	-0.0302123	0.760797	0.0400309
MDD	1.0119	-0.121243	0.100934
PTSD_gsem	0.529914	-0.0141449	0.522392
TS	0.113234	0.0483057	0.163193
OCD	0.288811	0.29614	-0.31122
AN	0.278973	0.150986	-0.108656
	Factor1	Factor2	Factor3
SS loadings	2.342	1.692	1.565
Proportion Var	0.234	0.169	0.157
Cumulative Var	0.234	0.403	0.56
Factor Correlations:
	Factor1	Factor2	Factor3
Factor1	1	0.412	0.0908
Factor2	0.4118	1	0.5529
Factor3	0.0908	0.553	1
*significant loadings are bolded

## Sheet: TableS7 EFA 4-factor
Table S7. EFA 4-factor results
	Factor1	Factor2	Factor3	Factor4
ADHD	-0.150809	1.09842	-0.191927	0.215686
SCZ	0.171236	0.0391326	0.262706	0.126699
ANX_gsem	1.01987	-0.130939	-0.110017	0.136749
AUT	0.188177	0.262748	0.00221653	0.183252
BIP	0.262738	-0.0201506	0.178376	0.219485
MDD	1.03987	0.0229912	-0.103974	-0.0875725
PTSD_gsem	0.253096	0.676735	0.200146	-0.261373
TS	-0.00121491	0.149821	0.266735	0.660872
OCD	-0.174096	-0.12972	1.05933	0.350175
AN	0.0278193	0.0127761	0.510995	-0.0574805
	Factor1	Factor2	Factor3	Factor4
SS loadings	2.373	1.793	1.655	0.802
Proportion Var	0.237	0.179	0.166	0.08
Cumulative Var	0.237	0.417	0.582	0.662
Factor Correlations
	Factor1	Factor2	Factor3	Factor4
Factor1	1	0.2493	-0.6052	0.097
Factor2	0.249	1	-0.5587	0.0686
Factor3	-0.605	-0.5587	1	0.0626
Factor4	0.097	0.0686	0.0626	1
*significant loadings are bolded

## Sheet: TableS8 EFA 5-factor
Table S8. EFA 5-factor results
	Factor1	Factor2	Factor3	Factor4	Factor5
ADHD	-0.14856	1.10334	-0.197684	0.0463865	0.198607
SCZ	0.020578	0.0510885	0.140463	0.61658	-0.0389157
ANX_gsem	1.01142	-0.138962	-0.0699494	0.021661	0.179551
AUT	0.193193	0.262524	0.0135836	0.0261294	0.188981
BIP	0.0147292	0.001489	-0.0165309	0.997111	-0.0421727
MDD	1.0196	0.0120854	-0.0783133	0.0123106	-0.0515696
PTSD_gsem	0.268663	0.665392	0.202506	-0.0938155	-0.240452
TS	0.07165	0.150416	0.32106	-0.061177	0.709368
OCD	-0.118582	-0.136856	1.06126	0.0193695	0.352609
AN	0.0531114	0.00459545	0.511041	-0.0453062	-0.0469771
	Factor1	Factor2	Factor3	Factor4	Factor5
SS loadings	2.217	1.792	1.602	1.393	0.801
Proportion Var	0.222	0.179	0.16	0.139	0.08
Cumulative Var	0.222	0.401	0.561	0.7	0.78
Factor Correlations
	Factor1	Factor2	Factor3	Factor4	Factor5
Factor1	1	0.249	0.16779	-0.6192	0.15789
Factor2	0.249	1	0.36032	-0.5197	0.18686
Factor3	0.168	0.36	1	-0.3275	0.00764
Factor4	-0.619	-0.52	-0.32752	1	-0.07886
Factor5	0.158	0.187	0.00764	-0.0789	1
*significant loadings are bolded

## Sheet: TableS9 CFA Model Fit
Table S9. Model fit statistics for CFA models
Model	df	AIC	SRMR	CFI
Common Factor	35	1072.21	0.1322	0.7549
2-factor EFA	33	950.282	0.1229	0.7854
3-factor EFA	31	343.091	0.9351	0.9351
4-factor EFA	28	890.007	0.8014	0.8014
5-factor EFA	No Convergence

## Sheet: TableS10 GSEM ADHD SNP variants
TableS10 GenomicSEM ADHD GWAS variants that reached genome-wide significance
Marker	rsID	Nearest Gene(s)	-log_10 (p)
5: 88,253,916 G/A	rs214134	MEF2C-AS1	6.917
1: 44,141,149 A/C	rs9787076	AL451062.3, KDM4A	6.827
6: 70,858,783 T/C	rs2025284	COL19A1	6.375
11: 810,882 G/T	rs10902222	RPLP2	6.11

[truncated: 6 more sheets: TableS11 GSEM ASD SNP variants, TableS12 Neurodev SNP variants, TableS13 PNC Full Parameters, TableS14 SPARK Proban Full Para, TableS15 SPARK Control Full Par, TableS16 External Traits GWAS]
